# Supplementary material for: Targeting EZH2 Promotes Chemosensitivity of BCL-2 Inhibitor through Suppressing PI3K and c-KIT Signaling in Acute Myeloid Leukemia
Source: Int J Mol Sci. 2022 Sep 27;23(19):11393. doi: 10.3390/ijms231911393 (PMC9569949; doi:10.3390/ijms231911393)
Supplement: Supplementary file 1 [file ijms-23-11393-s001.zip]

Archive with 1 entries (1 files):
- ijms-1896271-supplementary.pdf
